# Supplementary material for: Development and Evaluation of a Machine Learning Prediction Model for Small-for-Gestational-Age Births in Women Exposed to Radiation before Pregnancy
Source: J Pers Med. 2022 Mar 31;12(4):550. doi: 10.3390/jpm12040550 (PMC9031835; doi:10.3390/jpm12040550)
Supplement: Supplementary file 1 [file jpm-12-00550-s001.zip]

Archive with 1 entries (1 files):
- jpm-1593072-supplementary.xlsx
