# Supplementary material for: Development and Evaluation of a Machine Learning Prediction Model for Small-for-Gestational-Age Births in Women Exposed to Radiation before Pregnancy
Source: J Pers Med. 2022 Mar 31;12(4):550. doi: 10.3390/jpm12040550 (PMC9031835; doi:10.3390/jpm12040550)
Supplement: Supplementary file 1 [file jpm-12-00550-s001.zip › jpm-1593072-supplementary.xlsx]

## Sheet: Sheet1
153 features included in machine learning models as candidate variables for predictors
Characteristics	Overall (455)	Not SGA (395)	SGA (60)	P value
Maternal_birth defect	1.0 (0.22 %)	1.0 (0.25 %)	0.0 (0.0 %)	0.276
Maternal_pre-pregnancy medication	53 (11.65 %)	48 (12.15 %)	5 (8.33 %)	0.52
Maternal_hepatitis B vaccine or rubella vaccine	211 (46.37 %)	184 (46.58 %)	27 (45.0 %)	0.928
Maternal_contraception	174 (38.24 %)	151 (38.23 %)	23 (38.33 %)	0.899
Menstrual regularity	28 (6.15 %)	26 (6.58 %)	2 (3.33 %)	0.492
Dysmenorrhea	224 (49.23 %)	190 (48.10 %)	34 (56.67 %)	0.411
Maternal_history of preterm birth	3.0 (0.66 %)	3.0 (0.76 %)	0.0 (0.0 %)	0.858
Maternal_child with birth defects	3.0 (0.66 %)	3.0 (0.76 %)	0.0 (0.0 %)	0.858
Maternal_intermarry within two generations	2.0 (0.44 %)	2.0 (0.51 %)	0.0 (0.0 %)	0.621
Maternal_family history of mental retardation	1.0 (0.22 %)	1.0 (0.25 %)	0.0 (0.0 %)	0.276
Maternal_family history of congenital heart disease	2.0 (0.44 %)	2.0 (0.51 %)	0.0 (0.0 %)	0.621
Maternal_hating meat and eggs before pregnancy	9 (1.98 %)	7 (1.77 %)	2 (3.33 %)	0.755
Maternal_hating vegetables before pregnancy	5.0 (1.1 %)	5.0 (1.27 %)	0.0 (0.0 %)	0.832
Maternal_eating raw meat before pregnancy	6.0 (1.32 %)	6.0 (1.52 %)	0.0 (0.0 %)	0.724
Maternal_smoking before pregnancy	5 (1.1 %)	4 (1.01 %)	1 (1.67 %)	0.832
Maternal_secondhand smoking before pregnancy	209 (45.93 %)	185 (46.84 %)	24 (40.0 %)	0.395
Maternal_drinking before pregnancy	46 (10.11 %)	41 (10.38 %)	5 (8.33 %)	0.795
Maternal_drug before pregnancy	2.0 (0.44 %)	2.0 (0.51 %)	0.0 (0.0 %)	0.621
Maternal_halitosis	28 (6.15 %)	25 (6.33 %)	3 (5.0 %)	0.912
Maternal_gingival bleeding	114 (25.05 %)	94 (23.8 %)	20 (33.33 %)	0.153
Maternal_life/work stress
none	267 (58.68 %)	232 (58.73 %)	35 (58.33 %)	0.993
mild	172 (37.8 %)	149 (37.72 %)	23 (38.33 %)
severe	16 (3.52 %)	14 (3.54 %)	2 (3.33 %)
Maternal_interpersonal tension
none	395.0 (86.81 %)	340.0 (86.08 %)	55.0 (91.67 %)	0.198
mild	40.0 (8.79 %)	35.0 (8.86 %)	5.0 (8.33 %)
severe	20.0 (4.4 %)	20.0 (5.06 %)	0.0 (0.0 %)
Maternal_economic pressure
none	315.0 (69.23 %)	271.0 (68.61 %)	44.0 (73.33 %)	0.328
mild	131.0 (28.79 %)	116.0 (29.37 %)	15.0 (25.0 %)
severe	9.0 (1.98 %)	8.0 (2.03 %)	1.0 (1.67 %)
Maternal_preparing for pregnancy	438 (96.26 %)	382 (96.71 %)	56 (93.33 %)	0.358
Maternal_stopping contraception	50 (10.99 %)	45 (11.39 %)	5 (8.33 %)	0.628
Maternal_sterility	5.0 (1.1 %)	5.0 (1.27 %)	0.0 (0.0 %)	0.832
Maternal_adnexitis	23 (5.05 %)	14 (3.54 %)	9 (15.0 %)	0.001
Maternal_exposure to noise	54 (11.87 %)	51 (12.91 %)	3 (5.0 %)	0.121
Maternal_exposure to heavy metal	3.0 (0.66 %)	3.0 (0.76 %)	0.0 (0.0 %)	0.858
Maternal_exposure to organic solvent	16 (3.52 %)	14 (3.54 %)	2 (3.33 %)	0.769
Maternal_exposure to high temperature	18.0 (3.96 %)	18.0 (4.56 %)	0.0 (0.0 %)	0.183
Maternal_keeping pets	51 (11.21 %)	42 (10.63 %)	9 (15.0 %)	0.436
Maternal_exposure to shock	9.0 (1.98 %)	9.0 (2.28 %)	0.0 (0.0 %)	0.494
Maternal_height
< 150 cm	3.0 (0.66 %)	3.0 (0.76 %)	0.0 (0.0 %)	0.061
150-159 cm	221.0 (48.57 %)	183.0 (46.33 %)	38.0 (63.33 %)
160-169 cm	218.0 (47.91 %)	196.0 (49.62 %)	22.0 (36.67 %)
≥170 cm	13.0 (2.86 %)	13.0 (3.29 %)	0.0 (0.0 %)
Maternal_retardation	1.0 (0.22 %)	1.0 (0.25 %)	0.0 (0.0 %)	0.276
Maternal_abnormal thyroid examination	1.0 (0.22 %)	1.0 (0.25 %)	0.0 (0.0 %)	0.276
Maternal_heart murmur	1.0 (0.22 %)	1.0 (0.25 %)	0.0 (0.0 %)	0.276
Maternal_abnormal uterine size	47 (10.33 %)	40 (10.13 %)	7 (11.67 %)	0.891
Maternal_poor uterine activity	1.0 (0.22 %)	0.0 (0.0 %)	1.0 (1.67 %)	0.276
Maternal_abnormal vaginal secretions	16 (3.52 %)	13 (3.29 %)	3 (5.0 %)	0.769
Maternal_colpitis	3 (0.66 %)	1 (0.25 %)	2 (3.33 %)	0.059
Paternal_nationality
Han nationality	447.0 (98.24 %)	387.0 (97.97 %)	60.0 (100.0 %)	0.559
minorities	8.0 (1.76 %)	8.0 (2.03 %)	0.0 (0.0 %)
Paternal_education level
Below junior high school	174 (38.24 %)	153 (38.73 %)	21 (35.0 %)	0.81
Senior high school	151 (33.19 %)	131 (33.16 %)	20 (33.33 %)
Bachelor's degrees and above	130 (28.57 %)	111 (28.1 %)	19 (31.67 %)
Paternal_occupation
Manual labour	318.0 (69.89 %)	277.0 (70.13 %)	41.0 (68.33 %)	0.533
Service industry	31.0 (6.81 %)	24.0 (6.08 %)	7.0 (11.67 %)
Brain work	72.0 (15.82 %)	63.0 (15.95 %)	9.0 (15.0 %)
Unemployed	2.0 (0.44 %)	2.0 (0.51 %)	0.0 (0.0 %)
Others	32.0 (7.03 %)	29.0 (7.34 %)	3.0 (5.0 %)
Maternal_nationality
Han nationality	448 (98.46 %)	389 (98.48 %)	59 (98.33 %)	0.634
minorities	7 (1.54 %)	6 (1.52 %)	1 (1.67 %)
Maternal_education level
Below junior high school	168 (36.92 %)	149 (37.72 %)	19 (31.67 %)	0.635
Senior high school	146 (32.09 %)	126 (31.9 %)	20 (33.33 %)
Bachelor's degrees and above	141 (30.99 %)	120 (30.38 %)	21 (35.0 %)
Maternal_occupation
Manual labour	302 (66.37 %)	261 (66.08 %)	41 (68.33 %)	0.703
Service industry	43 (9.45 %)	35 (8.86 %)	8 (13.33 %)
Brain work	74 (16.26 %)	67 (16.96 %)	7 (11.67 %)
Unemployed	9 (1.98 %)	8 (2.03 %)	1 (1.67 %)
Others	27 (5.93 %)	24 (6.08 %)	3 (5.0 %)
Regional population density
High	450.0 (98.9 %)	390.0 (98.73 %)	60.0 (100.0 %)	0.832
Low	5.0 (1.1 %)	5.0 (1.27 %)	0.0 (0.0 %)
Maternal_monilial infection	5 (1.1 %)	4 (1.01 %)	1 (1.67 %)	0.832
Maternal_trichomonas infection	1.0 (0.22 %)	0.0 (0.0 %)	1.0 (1.67 %)	0.276
Maternal_leucorrhea cleanliness
I	197 (43.3 %)	173 (43.8 %)	24 (40.0 %)	0.805
II	214 (47.03 %)	183 (46.33 %)	31 (51.67 %)
III	39 (8.57 %)	35 (8.86 %)	4 (6.67 %)
IV	5 (1.1 %)	4 (1.01 %)	1 (1.67 %)
Maternal_abnormal urine routine	58 (12.75 %)	47 (11.9 %)	11 (18.33 %)	0.236
Maternal_ABO blood types
none	1.0 (0.22 %)	0.0 (0.0 %)	1.0 (1.67 %)	0.074
A	130.0 (28.57 %)	116.0 (29.37 %)	14.0 (23.33 %)
B	133.0 (29.23 %)	115.0 (29.11 %)	18.0 (30.0 %)
AB	43.0 (9.45 %)	39.0 (9.87 %)	4.0 (6.67 %)
O	148.0 (32.53 %)	125.0 (31.65 %)	23.0 (38.33 %)
Maternal_Rhesus negative type	6 (1.32 %)	5 (1.27 %)	1 (1.67 %)	0.724
Maternal_treponema pallidum positive	4.0 (0.88 %)	4.0 (1.01 %)	0.0 (0.0 %)	0.967
Maternal_chlamydia trachomatis positive	2 (0.44 %)	1 (0.25 %)	1 (1.67 %)	0.621
Maternal_hepatitis B surface antigen positive	18 (3.96 %)	14 (3.54 %)	4 (6.67 %)	0.423
Maternal_hepatitis B e antigen positive	5.0 (1.1 %)	5.0 (1.27 %)	0.0 (0.0 %)	0.832
Maternal_rubella virus IgG antibody positive	267 (58.68 %)	234 (59.24 %)	33 (55.0 %)	0.631
Maternal_cytomegalovirus IgG antibody positive	180 (39.56 %)	154 (38.99 %)	26 (43.33 %)	0.617
Maternal_cytomegalovirus IgM antibody positive	2.0 (0.44 %)	2.0 (0.51 %)	0.0 (0.0 %)	0.621
Maternal_toxoplasma IgG antibody positive	12 (2.64 %)	11 (2.78 %)	1 (1.67 %)	0.943
Maternal_toxoplasma IgM antibody positive	7 (1.54 %)	6 (1.52 %)	1 (1.67 %)	0.634
Paternal_anemia	10 (2.2 %)	5 (1.27 %)	5 (8.33 %)	0.003
Paternal_hypertension	1.0 (0.22 %)	1.0 (0.25 %)	0.0 (0.0 %)	0.276
Paternal_chronic nephritis	1.0 (0.22 %)	1.0 (0.25 %)	0.0 (0.0 %)	0.276
Paternal_heart disease	2.0 (0.44 %)	2.0 (0.51 %)	0.0 (0.0 %)	0.621
Paternal_diabetes	1.0 (0.22 %)	1.0 (0.25 %)	0.0 (0.0 %)	0.276
Paternal_tuberculosis	3.0 (0.66 %)	3.0 (0.76 %)	0.0 (0.0 %)	0.858
Paternal_hepatitis B	10 (2.2 %)	9 (2.28 %)	1 (1.67 %)	0.864
Paternal_congenital malformation	4 (0.88 %)	3 (0.76 %)	1 (1.67 %)	0.967
Paternal_pre-pregnancy medication	9 (1.98 %)	7 (1.77 %)	2 (3.33 %)	0.755
Paternal_hepatitis B vaccine or rubella vaccine	215 (47.25 %)	195 (49.37 %)	20 (33.33 %)	0.029
Paternal_intermarry within two generations	2.0 (0.44 %)	2.0 (0.51 %)	0.0 (0.0 %)	0.621
Paternal_family history of mental retardation	16.0 (3.52 %)	16.0 (4.05 %)	0.0 (0.0 %)	0.226
Paternal_family history of diabetes	10.0 (2.2 %)	10.0 (2.53 %)	0.0 (0.0 %)	0.439
Paternal_family history of congenital heart disease	1.0 (0.22 %)	1.0 (0.25 %)	0.0 (0.0 %)	0.276
Paternal_hating meat and eggs	6.0 (1.32 %)	6.0 (1.52 %)	0.0 (0.0 %)	0.724
Paternal_hating vegetables	6.0 (1.32 %)	6.0 (1.52 %)	0.0 (0.0 %)	0.724
Paternal_eating raw meat	5 (1.1 %)	4 (1.01 %)	1 (1.67 %)	0.832
Paternal_smoking	232 (50.99 %)	199 (50.38 %)	33 (55.0 %)	0.597
Paternal_secondhand smoking	265 (58.24 %)	228 (57.72 %)	37 (61.67 %)	0.662
Paternal_drinking	261 (57.36 %)	230 (58.23 %)	31 (51.67 %)	0.414
Paternal_life/work stress
none	285 (62.64 %)	248 (62.78 %)	37 (61.67 %)	0.937
mild	152 (33.41 %)	131 (33.16 %)	21 (35.0 %)
severe	18 (3.96 %)	16 (4.05 %)	2 (3.33 %)
Paternal_interpersonal tension
none	405 (89.01 %)	351 (88.86 %)	54 (90.0 %)	0.74
mild	35 (7.69 %)	30 (7.59 %)	5 (8.33 %)
severe	15 (3.3 %)	14 (3.54 %)	1 (1.67 %)
Paternal_economic pressure
none	285.0 (62.64 %)	248.0 (62.78 %)	37.0 (61.67 %)	0.478
mild	154.0 (33.85 %)	134.0 (33.92 %)	20.0 (33.33 %)
severe	16.0 (3.52 %)	13.0 (3.29 %)	3.0 (5.00 %)
Paternal_preparing for pregnancy	16.0 (3.52 %)	16.0 (4.05 %)	0.0 (0.0 %)	0.226
Paternal_mumps	8.0 (1.76 %)	8.0 (2.03 %)	0.0 (0.0 %)	0.559
Paternal_orchitis	1.0 (0.22 %)	1.0 (0.25 %)	0.0 (0.0 %)	0.276
Paternal_varicosity	2.0 (0.44 %)	2.0 (0.51 %)	0.0 (0.0 %)	0.621
Paternal_exposure to radiation	106 (23.3 %)	94 (23.8 %)	12 (20.0 %)	0.628
Paternal_exposure to noise	70 (15.38 %)	62 (15.7 %)	8 (13.33 %)	0.779
Paternal_exposure to heavy metal	10 (2.2 %)	8 (2.03 %)	2 (3.33 %)	0.864
Paternal_exposure to organic solvent	20 (4.4 %)	19 (4.81 %)	1 (1.67 %)	0.442
Paternal_exposure to high temperature	38 (8.35 %)	34 (8.61 %)	4 (6.67 %)	0.798
Paternal_keeping pets	33 (7.25 %)	30 (7.59 %)	3 (5.0 %)	0.649
Paternal_exposure to shock	15 (3.3 %)	14 (3.54 %)	1 (1.67 %)	0.711
Paternal_height
< 160 cm	3 (0.66 %)	1 (0.25 %)	2 (3.33 %)	0.013
160-169 cm	135 (29.67 %)	115 (29.11 %)	20 (33.33 %)
170-179 cm	284 (62.42 %)	247 (62.53 %)	37 (61.67 %)
≥180 cm	33 (7.25 %)	32 (8.1 %)	1 (1.67 %)
Paternal_abnormal prepuce examination	44 (9.67 %)	32 (8.10 %)	12 (20.0 %)	0.009
Paternal_varicocele	1.0 (0.22 %)	0.0 (0.0 %)	1.0 (1.67 %)	0.276
Paternal_ABO blood types
none	2.0 (0.44 %)	2.0 (0.51 %)	0.0 (0.0 %)	0.402
A	148.0 (32.53 %)	128.0 (32.41 %)	20.0 (33.33 %)
B	111.0 (24.4 %)	91.0 (23.04 %)	20.0 (33.33 %)
AB	43.0 (9.45 %)	39.0 (9.87 %)	4.0 (6.67 %)
O	151.0 (33.19 %)	135.0 (34.18 %)	16.0 (26.67 %)
Paternal_Rhesus negative type	1.0 (0.22 %)	1.0 (0.25 %)	0.0 (0.0 %)	0.276
Paternal_abnormal urine routine	27 (5.93 %)	24 (6.08 %)	3 (5.0 %)	0.972
Paternal_treponema pallidum positive	1.0 (0.22 %)	0.0 (0.0 %)	1.0 (1.67 %)	0.276
Paternal_hepatitis B surface antigen positive	32 (7.03 %)	28 (7.09 %)	4 (6.67 %)	0.879
Paternal_hepatitis B e antigen positive	6 (1.32 %)	5 (1.27 %)	1 (1.67 %)	0.724
High risk
none	253 (55.6 %)	214 (54.18 %)	39 (65.0 %)	0.278
woman at high risk	94 (20.66 %)	87 (22.03 %)	7 (11.67 %)
man at high risk	21 (4.62 %)	18 (4.56 %)	3 (5.0 %)
both at high risk	87 (19.12 %)	76 (19.24 %)	11 (18.33 %)
Maternal_taking medicine in early pregnancy	34 (7.47 %)	32 (8.1 %)	2 (3.33 %)	0.296
Maternal_starting taking folacin
at least 3 months prior to menopause	170 (37.36 %)	145 (36.71 %)	25 (41.67 %)	0.688
1 to 2 months before menopause	88 (19.34 %)	77 (19.49 %)	11 (18.33 %)
after the menopause	130 (28.57 %)	112 (28.35 %)	18 (30.0 %)
not taking	67 (14.73 %)	61 (15.44 %)	6 (10.0 %)
Maternal_taking folacin regularly
regularly	356.0 (78.24 %)	302.0 (76.46 %)	54.0 (90.0 %)	0.028
irregularly	32.0 (7.03 %)	32.0 (8.1 %)	0.0 (0.0 %)
not taking	67.0 (14.73 %)	61.0 (15.44 %)	6.0 (10.0 %)
Husband quitting smoking
quitting smoking	323 (70.99 %)	280 (70.89 %)	43 (71.67 %)	0.595
reduced smoking	95 (20.88 %)	81 (20.51 %)	14 (23.33 %)
the same or increased smoking	37 (8.13 %)	34 (8.61 %)	3 (5.0 %)
Maternal_hating meat and eggs in early pregnancy	13 (2.86 %)	12 (3.04 %)	1 (1.67 %)	0.859
Maternal_hating vegetables in early pregnancy	15 (3.3 %)	13 (3.29 %)	2 (3.33 %)	0.711
Maternal_exposure to radiation in early pregnancy	27 (5.93 %)	26 (6.58 %)	1 (1.67 %)	0.227
Maternal_exposure to pesticide in early pregnancy	1.0 (0.22 %)	1.0 (0.25 %)	0.0 (0.0 %)	0.276
Maternal_keeping pets in early pregnancy	14 (3.08 %)	12 (3.04 %)	2 (3.33 %)	0.781
Maternal_vaginal bleeding in early pregnancy	6.0 (1.32 %)	6.0 (1.52 %)	0.0 (0.0 %)	0.724
Maternal_fever in early pregnancy	1.0 (0.22 %)	1.0 (0.25 %)	0.0 (0.0 %)	0.276
Maternal_diarrhea in early pregnancy	2 (0.44 %)	1 (0.25 %)	1 (1.67 %)	0.621
Maternal_abdominal pain in early pregnancy	5 (1.1 %)	4 (1.01 %)	1 (1.67 %)	0.832
Maternal_flu in early pregnancy	13 (2.86 %)	8 (2.03 %)	5 (8.33 %)	0.021
Maternal_viral hepatitis in early pregnancy	2.0 (0.44 %)	2.0 (0.51 %)	0.0 (0.0 %)	0.621
Maternal_smoking in early pregnancy	25 (5.49 %)	24 (6.08 %)	1 (1.67 %)	0.275
Maternal_age
< 22	37 (8.13 %)	29 (7.34 %)	8 (13.33 %)	0.453
22-29	374 (82.2 %)	328 (83.04 %)	46 (76.67 %)
30-34	35 (7.69 %)	30 (7.59 %)	5 (8.33 %)
≥ 35	9 (1.98 %)	8 (2.03 %)	1 (1.67 %)
Paternal_age
< 22	4.0 (0.88 %)	4.0 (1.01 %)	0.0 (0.0 %)	0.764
22-29	368.0 (80.88 %)	321.0 (81.27 %)	47.0 (78.33 %)
30-34	62.0 (13.63 %)	52.0 (13.16 %)	10.0 (16.67 %)
≥ 35	21.0 (4.62 %)	18.0 (4.56 %)	3.0 (5.0 %)
Paternal_alcohol consumption (ml/day)	0.0[0.0, 0.0]	0.0[0.0, 0.0]	0.0[0.0, 0.0]	0.145
Paternal_heart rate (times/min)	75.0[70.0, 78.0]	75.0[70.0, 78.0]	72.0[70.0, 78.0]	0.17
Maternal_diastolic blood pressure (mmHg)	70.0[68.0, 75.0]	70.0[68.0, 76.0]	70.0[64.75, 70.0]	0.017
Maternal_weight (kg)	51.0[47.0, 56.0]	51.5[47.0, 56.0]	50.0[46.0, 55.475]	0.182
Maternal_systolic blood pressure (mmHg)	108.167±10.655	108.418±10.924	106.517± 8.570	0.198
Paternal_diastolic blood pressure (mmHg)	75.0[70.0, 80.0]	75.0[70.0, 80.0]	73.0[70.0, 80.0]	0.161
Maternal_smoking amount before pregnancy (n/day)	0.0[0.0, 0.0]	0.0[0.0, 0.0]	0.0[0.0, 0.0]	0.244
Maternal_body mass index (kg/m2)	20.2[18.775, 22.045]	20.2[18.8, 22.03]	19.97[18.595, 22.18]	0.332
Maternal_thyroid stimulating hormone (μIU/ml)	1.86[1.23, 2.72]	1.9[1.23, 2.745]	1.685[1.138, 2.588]	0.148
Maternal_platelet count (*10^9/L)	202.0[167.0, 237.0]	203.0[170.0, 236.0]	194.5[155.5, 238.0]	0.331
Maternal_PM2.5 exposure in the last trimester (μg/m³)	82.217[57.538, 105.422]	82.667[57.543, 107.855]	78.192[56.136, 101.302]	0.158
Maternal_blood glucose (mmol/L)	4.7[4.265, 5.2]	4.72[4.28, 5.2]	4.5[4.238, 5.028]	0.118
Maternal_PM2.5 exposure in the second trimester (μg/m³)	72.85[58.57, 92.51]	72.85[59.04, 92.51]	73.75[58.502, 94.045]	0.48
Maternal_alanine aminotransferase (u/L)	15.5[11.0, 23.05]	15.5[11.0, 23.0]	15.5[10.0, 26.475]	0.397
Paternal_alanine aminotransferase (u/L)	22.0[15.0, 31.0]	22.0[15.0, 31.1]	22.65[13.45, 30.25]	0.441
Maternal_heart rate (times/min)	78.0[72.0, 80.0]	78.0[72.0, 80.0]	78.0[72.0, 80.0]	0.5
Maternal_creatinine (μmol/L)	68.4[57.9, 80.0]	69.0[57.95, 80.87]	66.3[57.45, 75.05]	0.072
Paternal_smoking amount before pregnancy (n/day)	0.0[0.0, 10.0]	0.0[0.0, 10.0]	3.5[0.0, 10.0]	0.351
Maternal_red blood cell (*10^12/L)	4.23[3.9, 4.53]	4.23[3.91, 4.525]	4.235[3.8, 4.548]	0.472
Maternal_white blood cell (*10^12/L)	6.7[5.5, 8.15]	6.6[5.4, 8.1]	6.9[5.675, 8.425]	0.128
Paternal_systolic blood pressure (mmHg)	117.0[110.0, 120.0]	116.0[110.0, 120.0]	119.0[110.0, 120.0]	0.341
Paternal_creatinine (μmol/L)	83.610±17.727	83.549±17.827	84.013±17.193	0.85
Maternal_alcohol consumption before pregnancy (ml/day)	0.0[0.0, 0.0]	0.0[0.0, 0.0]	0.0[0.0, 0.0]	0.182
Paternal_secondhand smoking amount before pregnancy(n/day)	0.0[0.0, 5.5]	0.0[0.0, 6.0]	0.0[0.0, 0.25]	0.296
Maternal_PM2.5 exposure in the first trimester (μg/m³)	70.4[54.81, 95.0]	70.4[55.31, 96.6]	67.45[51.04, 84.908]	0.17
Maternal_secondhand smoking amount before pregnancy (n/day)	0.0[0.0, 0.0]	0.0[0.0, 0.0]	0.0[0.0, 0.0]	0.054
Maternal_hemoglobin (g/L)	125.0[117.0, 133.0]	125.0[117.0, 133.0]	125.5[113.75, 131.25]	0.407
